# Supplementary material for: Meta-analysis of human cancer microarrays reveals GATA3 is integral to the estrogen receptor alpha pathway
Source: Mol Cancer. 2008 Jun 4;7:49. doi: 10.1186/1476-4598-7-49 (PMC2430971; doi:10.1186/1476-4598-7-49)
Supplement: Additional file 1 — GATA3 Oncomine meta-analysis. Meta-analysis results from 21 Oncomine studies shown. Coexpressing genes with GATA3 are shown with a cutoff of 3 studies (14% of the 21 studies). [file 1476-4598-7-49-S1.xls]

## Sheet: Sheet1
GATA3	1	ITPR1	0.33	PRSS23	0.24	RBBP8	0.19	BZW1	0.19	SERPINI1	0.14	MAOB	0.14	EEF1A2	0.14	AUTS2	0.14	Oncomine Studies Used
TFF3	0.67	IRS1	0.33	PDCD4	0.24	RAB31	0.19	BCAS1	0.19	SEMA3B	0.14	MAOA	0.14	ECM1	0.14	ARNT2	0.14
ESR1	0.67	IGF1R	0.33	NEBL	0.24	PTE2B	0.19	AQP3	0.19	SEC14L2	0.14	LAMP1	0.14	DUSP5	0.14	ARHGEF16	0.14	Wang_Breast
BCL2	0.67	FBP1	0.33	MSX2	0.24	PRKCBP1	0.19	ANGPTL1	0.19	SDC2	0.14	KIAA1772	0.14	DST	0.14	ARHGAP8	0.14	vantVeer_Breast
SLC39A6	0.57	FAAH	0.33	LOC51760	0.24	PHF15	0.19	ADCY1	0.19	SCGB2A2	0.14	KIAA1324	0.14	DPP6	0.14	AMFR	0.14	Zhao_Breast
SCNN1A	0.57	COX6C	0.33	KIAA0040	0.24	PC4	0.19	ABCA3	0.19	RIC3	0.14	KIAA1223	0.14	DNCL2B	0.14	ALDH3B2	0.14	Sotiriou_Breast_2
NAT1	0.57	CACNA1D	0.33	GOLGA7	0.24	P2RY2	0.19	ZNF91	0.14	RHOB	0.14	KDELR2	0.14	DKFZp434L142	0.14	AKR7A2	0.14	Sorlie_Breast
XBP1	0.52	C1orf21	0.33	FOXC1	0.24	NT5E	0.19	ZNF516	0.14	RGS5	0.14	KCNK15	0.14	DHCR24	0.14	AFF3	0.14	Sorlie_Breast_2
TFF1	0.52	AR	0.33	FMO5	0.24	NRIP1	0.19	ZMYND10	0.14	REEP1	0.14	INSM1	0.14	CYP4Z1	0.14	ADRA2A	0.14	Gruvberger_Breast
FOXA1	0.52	AGR2	0.33	FLJ20366	0.24	NQO1	0.19	VIPR1	0.14	RBM6	0.14	IGFBP4	0.14	CYP2B7P1	0.14			Perou_Breast
C10orf116	0.52	ABLIM3	0.33	FGFR3	0.24	NFATC4	0.19	VAV3	0.14	RBKS	0.14	IFT140	0.14	CYP2A6	0.14			West_Breast
PTPRT	0.48	TLE3	0.29	EMP2	0.24	MRPS30	0.19	UNG2	0.14	RARA	0.14	ICA1	0.14	CYP21A2	0.14			Huang_Breast
JMJD2B	0.48	THRAP2	0.29	EDN1	0.24	MGC11242	0.19	TSPAN-1	0.14	RALGPS1	0.14	HIST2H2BE	0.14	CYBRD1	0.14			Minn_Breast_2
GFRA1	0.48	SLC19A2	0.29	DUSP4	0.24	MAST4	0.19	TSPAN1	0.14	RAI2	0.14	HIST1H2AC	0.14	CXXC5	0.14			Folgueira_Breast_2
ERBB4	0.48	QDPR	0.29	DLG5	0.24	LU	0.19	TRIM29	0.14	RAB25	0.14	HIST1H1C	0.14	CTNND2	0.14			Miller_Breast
DNAJC12	0.48	PLAT	0.29	DHRS2	0.24	LRP2	0.19	TPM1	0.14	RAB11FIP3	0.14	HHAT	0.14	CSTA	0.14			Ginestier_Breast
CCND1	0.48	PDZK1	0.29	CLGN	0.24	LOC92017	0.19	TP53AP1	0.14	RAB11A	0.14	HFE	0.14	CST6	0.14			Jain_Endocrine
ACADSB	0.48	NPY1R	0.29	CCNG2	0.24	LOC255743	0.19	TOMM40	0.14	QSCN6	0.14	HDAC11	0.14	CROT	0.14			Bild_CellLine
SLC9A3R1	0.43	NME5	0.29	BF	0.24	LASS4	0.19	TMEM30B	0.14	PXMP3	0.14	GTF2H2	0.14	CRIP2	0.14			Chowdary_Multi-cancer
RABEP1	0.43	NME3	0.29	ATP7B	0.24	LAMA3	0.19	TMC5	0.14	PTPRR	0.14	GSTM5	0.14	COL17A1	0.14			Haqq_Melanoma
KIAA0303	0.43	MUC1	0.29	ALDH4A1	0.24	KIAA1467	0.19	TM4SF13	0.14	PTN	0.14	GSTM4	0.14	CISH	0.14			Dyrskjot_Bladder
INPP4B	0.43	MAGED2	0.29	ALCAM	0.24	KIAA0882	0.19	TGFBR3	0.14	PSEN2	0.14	GSTM2	0.14	CHRD	0.14			Whitney_Normal
HPN	0.43	LRIG1	0.29	WFDC2	0.19	KAL1	0.19	TFPI2	0.14	PSD3	0.14	GPCR5A	0.14	CHAD	0.14			Lapointe_Prostate
DNALI1	0.43	LOC400451	0.29	UGDH	0.19	IRX5	0.19	TCEA2	0.14	PRLR	0.14	GLRX	0.14	CGI-49	0.14
CACNA2D2	0.43	KRT19	0.29	TSGA2	0.19	HSPC121	0.19	TBC1D8	0.14	PON3	0.14	GLI3	0.14	CGA	0.14			in bold is overlap with
ANXA9	0.43	HMGCS2	0.29	TRPS1	0.19	GPR160	0.19	SYTL2	0.14	PLEKHG3	0.14	GJA1	0.14	CFHL1	0.14			ERa chosen studies
WWP1	0.38	GSTM3	0.29	TPD52	0.19	GPC1	0.19	SYT17	0.14	PIB5PA	0.14	GDF15	0.14	CDH1	0.14
MAPT	0.38	GRIA2	0.29	TPBG	0.19	GJB1	0.19	STK39	0.14	PGR	0.14	GATM	0.14	CD59	0.14
LRBA	0.38	ENPP1	0.29	TOB1	0.19	GENX-3414	0.19	STATIP1	0.14	PDZRN3	0.14	GALNT7	0.14	CAP2	0.14
LAF4	0.38	DACH1	0.29	THSD4	0.19	GATA2	0.19	STARD10	0.14	PARD6B	0.14	GALNT6	0.14	CaMKIINalpha	0.14
KIF5C	0.38	CYFIP2	0.29	TCEAL1	0.19	GALNT10	0.19	SRGAP3	0.14	OSBPL6	0.14	FLT1	0.14	CA11	0.14
IL6ST	0.38	CRIP1	0.29	TBC1D9	0.19	FLNB	0.19	SPINT2	0.14	NTRK2	0.14	FLJ23834	0.14	C9orf75	0.14
GREB1	0.38	C9orf116	0.29	SULT2B1	0.19	FAH	0.19	SNX1	0.14	NOVA1	0.14	FLJ21963	0.14	C9orf106	0.14
CYP4B1	0.38	ASTN2	0.29	STK32B	0.19	ERBB3	0.19	SNED1	0.14	NFIA	0.14	FLJ21062	0.14	C7	0.14
CELSR2	0.38	ASAH1	0.29	SLPI	0.19	EPB41L4B	0.19	SMPDL3A	0.14	NAV3	0.14	FLJ20920	0.14	C6orf155	0.14
CA12	0.38	AGTR1	0.29	SLC40A1	0.19	EML2	0.19	SMARCD3	0.14	MYST4	0.14	FLJ20152	0.14	C5	0.14
AZGP1	0.38	ACOX2	0.29	SIDT1	0.19	ELOVL2	0.19	SMAD3	0.14	MYCPBP	0.14	FLJ10980	0.14	C16orf45	0.14
TNFSF10	0.33	13CDNA73	0.29	SIAT7B	0.19	CYP2B6	0.19	SLC7A2	0.14	MYB	0.14	FER1L3	0.14	BSPRY	0.14
STC2	0.33	UGCG	0.24	SERPINA5	0.19	CYB5	0.19	SLC4A8	0.14	MTL5	0.14	FCGBP	0.14	BNIP3L	0.14
SLC7A8	0.33	TFAP2B	0.24	SEMA3C	0.19	CNTNAP1	0.19	SLC44A4	0.14	MST1	0.14	EVL	0.14	BMPR1B	0.14
SIAH2	0.33	SPDEF	0.24	RTN1	0.19	CLSTN2	0.19	SLC43A1	0.14	MGP	0.14	EPS8L1	0.14	BMP7	0.14
SEMA3F	0.33	SLC22A18	0.24	RPS29	0.19	C6orf97	0.19	SLC27A2	0.14	MGC52057	0.14	EPS8	0.14	BMP4	0.14
SELENBP1	0.33	SERPINA6	0.24	RNF110	0.19	C5orf18	0.19	SLC26A2	0.14	MFAP3L	0.14	EPPB9	0.14	BMI1	0.14
RET	0.33	SERPINA3	0.24	RNASE4	0.19	C4A	0.19	SLC1A2	0.14	MEIS4	0.14	EPOR	0.14	BHLHB2	0.14
PBX1	0.33	SCUBE2	0.24	RHOH	0.19	C2orf23	0.19	SLC16A6	0.14	ME1	0.14	EPN3	0.14	BAI2	0.14
MLPH	0.33	RAB26	0.24	RERG	0.19	C17orf28	0.19	SH3BGRL	0.14	MCCC2	0.14	ELOVL5	0.14	B7	0.14
KRT18	0.33	PTGER3	0.24	REPS2	0.19	C14orf45	0.19	SFRS5	0.14	MAP2K4	0.14	EFNA1	0.14	B3GNT6	0.14
-
-
-
-
