# Supplementary material for: Meta-analysis of human cancer microarrays reveals GATA3 is integral to the estrogen receptor alpha pathway
Source: Mol Cancer. 2008 Jun 4;7:49. doi: 10.1186/1476-4598-7-49 (PMC2430971; doi:10.1186/1476-4598-7-49)
Supplement: Additional file 3 — External data comparison. Comparison of data to that of Abba et al, 2005. ERα pathway genes common to oligo microarrays, SAGE and our meta-analysis overlap. [file 1476-4598-7-49-S3.xls]

## Sheet: Sheet1
Genes common to SAGE, oligo microarrays* and our ER-alpha:GATA3 meta-analyses comparison list
ESR1	estrogen receptor 1 (estrogen receptor alpha)
GATA3	GATA binding protein 3
TFF1	trefoil factor 1 (breast cancer, estrogen-inducible sequence expressed in) [pS2]
NAT1	N-acetyltransferase 1 (arylamine N-acetyltransferase)
KIAA0882	KIAA0882 protein
ABCA3	ATP-binding cassette, sub-family A (ABC1), member 3
ANXA9	annexin A9
SCUBE2	CEGP1 protein
FBP1	fructose-1,6-bisphosphatase 1
MYB	v-myb myeloblastosis viral oncogene homolog (avian)
AR	androgen receptor (dihydrotestosterone receptor; Kennedy disease)
QDPR	quinoid dihydropteridine reductase
AGR2	anterior gradient 2 homolog (Xenepus laevis)
RNASE4	ribonuclease, RNase A family, 4
FOXA1	forkhead box A1
MUC1	mucin 1, transmembrane
PLAT	plasminogen activator, tissue
TPBG	trophoblast glycoprotein
UGCG	UDP-glucose ceramide glucosyltransferase
CELSR2	cadherin, EGF LAG seven-pass G-type receptor 2 (flamingo homolog, Drosophila)
LRIG1	leucine-rich repeats and immunoglobulin-like domains 1
CCND1	cyclin D1 (PRAD1: parathyroid adenomatosis 1)
KRT18	keratin 18
MGC11242	ATPase family, AAA domain containing 4 (ATAD4)
XBP1	X-box binding protein 1
RAB31	RAB31, member RAS oncogene family
ALCAM	activated leukocyte cell adhesion molecule
* Abba et al, BMC Genomics 2005
